# Supplementary material for: Measurement of Dermal Ammonia Emission Using a Passive Flux Sampler and Its Association with Autonomic Nervous System Activity in Medical Workers: A Preliminary Study
Source: Sensors (Basel). 2026 May 23;26(11):3318. doi: 10.3390/s26113318 (PMC13259317; doi:10.3390/s26113318)
Supplement: Supplementary file 1 [file sensors-26-03318-s001.zip]

Archive with 1 entries (1 files):
- sensors-4278608-supplementary.pdf
